# Supplementary material for: Synthesis, Spectroscopy Characterization and Biological Evaluation of La(III), Eu(III) and Gd(III) Complexes with Ampicillin: In Vitro Antimicrobial, Cytotoxic and Antiproliferative Activities and Theoretical Frameworks
Source: Molecules. 2026 Apr 28;31(9):1465. doi: 10.3390/molecules31091465 (PMC13164664; doi:10.3390/molecules31091465)
Supplement: Supplementary file 1 [file molecules-31-01465-s001.zip]

Archive with 1 entries (1 files):
- molecules-4235402-supplementary.pdf
